# Supplementary material for: Antimicrobial Resistance Profiles of Non-typhoidal Salmonella From Retail Meat Products in California, 2018
Source: Front Microbiol. 2022 Mar 16;13:835699. doi: 10.3389/fmicb.2022.835699 (PMC8966841; doi:10.3389/fmicb.2022.835699)
Supplement: Supplementary file 1 [file Data_Sheet_1.xlsx]

## Sheet: Sheet1
SRR	Biosample	NCVM	source	serotype	AMC	AMC	AMP	AMP	AZI	AZI	FOX	FOX	AXO	AXO	CHL	CHL	CIP	CIP	GEN	GEN	MER	MER	NAL	NAL	STR	STR	FIS	FIS	TET	TET	COT	COT	genes	quinolone	plasmidreplicons
SRR10237543	SAMN12930379	N18S0241	Turkey	S. Albany	<=	1	<=	1	=	4	=	4	<=	0.25	=	8	<=	0.015	>	16	<=	0.06	=	4	=	16	<=	16	<=	4	<=	0.12	aac(6')-Iaa		ColpVC, IncI1
SRR10237544	SAMN12930378	N18S0238	Turkey	S. Albany	<=	1	<=	1	=	4	=	4	<=	0.25	=	8	<=	0.015	=	16	<=	0.06	=	4	=	32	<=	16	<=	4	<=	0.12	aac(6')-Iaa		IncI1
SRR10237600	SAMN12930380	N18S0270	Pork	S. Uganda	<=	1	<=	1	=	2	=	2	<=	0.3	=	4	<=	0.02	=	0.5	<=	0.1	=	2	=	16	=	32	<=	4	<=	0.1	aac(6')-Iaa		None
SRR10857514	SAMN12360046	N18S0777	Chicken	S. Typhimurium	<=	1	<=	1	=	2	=	2	<=	0.3	=	4	<=	0.02	<=	0.3	<=	0.1	=	4	=	8	>	256	>	32	<=	0.1	aac(6')-Iaa sul2 tet(A)		IncC, IncX1, ColpVC, Col (pHAD28)
SRR10857519	SAMN13808817	N18S2043	Beef	S. Infantis	<=	1	<=	1	=	2	=	4	<=	0.25	=	8	=	0.25	=	0.5	<=	0.06	>	32	=	8	<=	16	<=	4	<=	0.12	aac(6')-Iaa	GyrA (D87Y)	IncFIB(pN55391), ColpVC
SRR9210864	SAMN11968017	N18S0509	Chicken	S. Typhimurium	<=	1	<=	1	=	4	=	2	<=	0.3	=	4	<=	0.02	<=	0.3	<=	0.1	=	4	=	8	>	256	>	32	<=	0.1	aac(6')-Iaa sul2 tet(A)		None
SRR9210866	SAMN11968019	N18S0515	Turkey	S. Agona	<=	1	<=	1	=	8	=	4	<=	0.3	=	8	<=	0.02	=	0.5	<=	0.1	=	4	=	8	=	32	<=	4	<=	0.1	aac(6')-Iaa		Col(pHAD28)
SRR9210867	SAMN11968018	N18S0512	Turkey	S. Berta	<=	1	<=	1	=	4	=	2	<=	0.3	=	8	<=	0.02	=	1	<=	0.1	=	2	=	8	=	32	<=	4	<=	0.1	aac(6')-Iaa		Col(pHAD28)
SRR9210905	SAMN11967950	N18S0236	Chicken	S. Kentucky	>	32	>	32	=	4	=	32	=	32	=	4	<=	0.015	=	0.5	<=	0.06	=	4	>	64	<=	16	<=	4	<=	0.12	aac(6')-Iaa aph(3'')-Ib aph(6)-Id blaCMY-33		IncHI2, IncHI2A, IncI1, IncX1
SRR9210946	SAMN11967913	N18S0111	Chicken	S. Thompson	<=	1	<=	1	=	4	=	2	<=	0.25	=	8	<=	0.015	=	0.5	<=	0.06	=	4	=	8	<=	16	<=	4	<=	0.12	aac(6')-Iaa		None
SRR9210952	SAMN11968055	N18S0650	Chicken	S. Enteritidis	=	2	<=	1	=	8	=	2	<=	0.25	=	8	<=	0.015	<=	0.25	<=	0.06	=	4	<=	2	=	32	<=	4	<=	0.12	aac(6')-Iaa		ColpVC, IncFIB(S), IncFII(S), Col156
SRR9210972	SAMN11967996	N18S0436	Chicken	S. Kentucky	<=	1	<=	1	=	4	=	4	<=	0.25	=	8	=	0.03	=	1	<=	0.06	=	4	=	64	=	32	>	32	<=	0.12	aac(6')-Iaa aph(3'')-Ib aph(6)-Id tet(B)		IncFIB(AP001918), IncX1, IncI1
SRR9852904	SAMN12360047	N18S0782	Chicken	S. Kentucky	<=	1	=	2	=	8	=	4	<=	0.3	=	8	=	0.03	=	1	<=	0.1	=	2	=	16	<=	16	<=	4	<=	0.1	aac(6')-Iaa		IncX1
SRR9852922	SAMN12360087	N18S0961	Turkey	S. Reading	=	16	>	32	=	4	=	4	<=	0.3	=	8	=	0.03	=	0.5	<=	0.1	=	4	=	8	=	32	<=	4	<=	0.1	aac(6')-Iaa blaTEM-1C		Col440II, ColpVC
SRR9852929	SAMN12360086	N18S0957	Turkey	S. Reading	=	16	>	32	=	4	=	8	<=	0.3	=	8	=	0.03	=	1	<=	0.1	=	4	=	8	=	32	<=	4	<=	0.1	aac(6')-Iaa aph(3')-Ia blaTEM-1C		Col440II, ColpVC
SRR9853046	SAMN12360154	N18S1216	Chicken	S. Braenderup	<=	1	<=	1	=	4	=	2	<=	0.25	=	8	<=	0.015	=	1	<=	0.06	=	4	=	16	=	32	<=	4	<=	0.12	aac(6')-Iaa		None
SRR9853047	SAMN12360153	N18S1212	Chicken	S. Kentucky	<=	1	<=	1	=	4	=	4	<=	0.25	=	4	<=	0.015	<=	0.25	<=	0.06	=	4	=	64	<=	16	>	32	<=	0.12	aac(6')-Iaa aph(3'')-Ib aph(6)-Id tet(B)		IncFIB(AP001918), IncX1, IncI1
SRR9853048	SAMN12360156	N18S1226	Chicken	S. Kentucky	<=	1	<=	1	=	4	=	2	=	2	=	8	=	0.25	=	0.5	<=	0.06	=	16	=	64	<=	16	>	32	<=	0.12	aac(6')-Iaa aph(3'')-Ib aph(6)-Id tet(B)		IncFIB(AP001918), IncX1, IncI1
SRR9853049	SAMN12360155	N18S1219	Chicken	S. Braenderup	<=	1	<=	1	=	4	=	2	<=	0.25	=	8	<=	0.015	=	1	<=	0.06	=	4	=	16	=	32	<=	4	<=	0.12	aac(6')-Iaa		IncI1
SRR9853080	SAMN12360254	N18S1836	Turkey	S. Reading	=	16	>	32	=	4	=	4	<=	0.3	=	8	=	0.03	=	0.5	<=	0.1	=	4	=	64	>	256	>	32	<=	0.1	aac(6')-Iaa aph(3'')-Ib aph(6)-Id blaTEM-1C sul2 tet(A)		Col440II, ColpVC, IncQ1, Col156
SRR9853119	SAMN12360146	N18S1197	Turkey	S. Reading	=	16	>	32	=	4	=	4	<=	0.3	=	8	=	0.03	=	0.5	<=	0.1	=	4	=	16	=	32	<=	4	<=	0.1	aac(6')-Iaa blaTEM-1C		Col440II, Col8282, ColpVC
SRR9984216	SAMN12586975	N18S1368	Beef	S. Newport	<=	1	<=	1	=	4	=	2	<=	0.3	=	4	<=	0.02	=	0.5	<=	0.1	=	2	=	8	=	32	<=	4	<=	0.1	aac(6')-Iaa		ColpVC
SRR9984218	SAMN12587083	N18S2055	Chicken	S. Infantis	<=	1	<=	1	=	4	=	4	=	0.5	>	32	=	0.25	=	16	<=	0.06	>	32	=	32	>	256	>	32	<=	0.12	aac(3)-IVa aac(6')-Iaa ant(3'')-Ia aph(3')-Ia aph(4)-Ia floR sul1 tet(A)	GyrA (D87Y)	IncFIB(pN55391)
SRR9984220	SAMN12587081	N18S2045	Chicken	S. Kentucky	<=	1	=	2	=	4	=	2	<=	0.25	=	4	<=	0.015	=	0.5	<=	0.06	=	2	=	64	=	32	>	32	<=	0.12	aac(6')-Iaa aph(3'')-Ib aph(6)-Id tet(B)		IncFIB(AP001918), IncX1, IncI1
SRR9984221	SAMN12587082	N18S2049	Chicken	S. Enteritidis	<=	1	<=	1	=	2	=	2	<=	0.25	=	4	=	0.03	=	0.5	<=	0.06	=	4	=	4	=	32	<=	4	<=	0.12	aac(6')-Iaa		IncFIB(S), IncFII(S)
SRR9984222	SAMN12587079	N18S2040	Turkey	S. Infantis	=	4	>	32	=	2	=	4	=	64	=	4	=	0.25	=	1	<=	0.06	>	32	=	32	>	256	>	32	<=	0.12	aac(6')-Iaa ant(3'')-Ia blaCTX-M-65 sul1 tet(A)	GyrA (D87Y)	IncFIB(pN55391)
SRR9984223	SAMN12587080	N18S2042	Beef	S. Infantis	=	2	>	32	=	4	=	4	>	64	=	4	=	0.25	=	0.5	<=	0.06	>	32	=	8	<=	16	>	32	<=	0.12	aac(6')-Iaa blaCTX-M-65 tet(A)	GyrA (D87Y)	IncFIB(pN55391)
SRR9984224	SAMN12587077	N18S2033	Chicken	S. Typhimurium	<=	1	<=	1	=	2	=	2	<=	0.25	=	4	=	0.03	<=	0.25	<=	0.06	=	4	=	8	>	256	>	32	<=	0.12	aac(6')-Iaa sul2 tet(A)		IncC, ColpVC, Col(pHAD28)
SRR9984225	SAMN12587078	N18S2039	Turkey	S. Infantis	=	2	>	32	=	4	=	4	=	64	=	4	=	0.25	=	0.5	<=	0.06	>	32	=	8	<=	16	>	32	<=	0.12	aac(6')-Iaa blaCTX-M-65 tet(A)	GyrA (D87Y)	IncFIB(pN55391)
SRR9984226	SAMN12587075	N18S2025	Chicken	S. Schwarzengrund	<=	1	<=	1	=	4	=	4	<=	0.25	=	8	<=	0.015	=	1	<=	0.06	=	4	>	64	=	32	<=	4	<=	0.12	aac(6')-Iaa aph(3'')-Ib aph(6)-Id		IncFIB(AP001918), IncFIC(FII), IncFII(pSE11)
SRR9984227	SAMN12587076	N18S2029	Chicken	S. Schwarzengrund	<=	1	<=	1	=	4	=	2	<=	0.25	=	8	<=	0.015	=	1	<=	0.06	=	4	>	64	=	32	<=	4	<=	0.12	aac(6')-Iaa aph(3'')-Ib aph(6)-Id		IncFIB(AP001918), IncFIC(FII), IncFII(pSE11)
SRR9984244	SAMN12587074	N18S2021	Turkey	S. Reading	<=	1	<=	1	=	4	=	4	<=	0.3	=	8	=	0.03	=	0.5	<=	0.1	=	4	=	8	=	64	<=	4	<=	0.1	aac(6')-Iaa		ColpVC
SRR9984245	SAMN12587073	N18S2017	Turkey	S. Reading	=	16	>	32	=	4	=	4	<=	0.3	=	8	=	0.03	=	0.5	<=	0.1	=	4	=	8	=	64	<=	4	<=	0.1	aac(6')-Iaa blaTEM-1C		Col440II, ColpVC
SRR9984248	SAMN12587072	N18S2015	Turkey	S. Schwarzengrund	<=	1	<=	1	=	4	=	2	<=	0.3	=	4	<=	0.02	=	1	<=	0.1	=	4	=	16	=	32	<=	4	<=	0.1	aac(6')-Iaa		ColpVC
SRR9984249	SAMN12587071	N18S2014	Chicken	S. Kentucky	<=	1	=	2	=	2	=	2	<=	0.3	=	4	<=	0.02	=	0.5	<=	0.1	=	4	>	64	=	32	<=	4	<=	0.1	aac(6')-Iaa aph(3'')-Ib aph(6)-Id		IncHI2, IncHI2A, IncX1
SRR9984272	SAMN12587059	N18S1682	Chicken	S. Typhimurium	<=	1	<=	1	=	4	=	2	<=	0.25	=	8	<=	0.015	=	0.5	<=	0.06	=	4	=	16	>	256	>	32	<=	0.12	aac(6')-Iaa sul2 tet(A)		IncC, IncX1, Col(pHAD28)
SRR9984273	SAMN12587060	N18S1686	Pork	S. Rissen	<=	1	<=	1	=	4	=	8	<=	0.25	=	8	<=	0.015	=	0.5	<=	0.06	=	4	=	8	<=	16	>	32	<=	0.12	aac(6')-Iaa tet(A)		None
SRR9984288	SAMN12587006	N18S1465	Chicken	S. Kentucky	<=	1	<=	1	=	4	=	4	<=	0.25	=	8	<=	0.015	=	0.5	<=	0.06	=	4	=	16	=	32	<=	4	<=	0.12	aac(6')-Iaa		None
SRR9984290	SAMN12587008	N18S1474	Turkey	S. Reading	=	16	>	32	=	8	=	4	<=	0.25	=	8	=	0.03	=	0.5	<=	0.06	=	4	=	16	=	64	<=	4	<=	0.12	aac(6')-Iaa blaTEM-1C		Col440II, ColpVC
SRR9984291	SAMN12587007	N18S1472	Chicken	S. Kentucky	<=	1	<=	1	=	4	=	2	<=	0.25	=	8	<=	0.015	=	0.5	<=	0.06	=	4	>	64	=	32	>	32	<=	0.12	aac(6')-Iaa aph(3'')-Ib aph(6)-Id tet(B)		IncFIB(AP001918), IncX1, IncI1
SRR9984293	SAMN12587009	N18S1477	Turkey	S. Reading	<=	1	<=	1	=	4	=	4	<=	0.25	=	8	=	0.03	=	0.5	<=	0.06	=	4	=	8	=	32	<=	4	<=	0.12	aac(6')-Iaa		ColpVC
SRR9984308	SAMN12586925	N18S0004	Chicken	S. Kentucky	<=	1	<=	1	=	4	=	2	<=	0.25	=	8	<=	0.015	<=	0.25	<=	0.06	=	2	>	64	=	32	>	32	<=	0.12	aac(6')-Iaa aph(3'')-Ib aph(6)-Id tet(B)		IncFIB(AP001918), IncX1, IncI1
SRR9984408	SAMN12586974	N18S1365	Chicken	S. Kentucky	<=	1	<=	1	=	4	=	2	<=	0.3	=	4	<=	0.02	=	0.5	<=	0.1	=	2	>	64	=	32	>	32	<=	0.1	aac(6')-Iaa aph(3'')-Ib aph(6)-Id tet(B)		IncX1, ColpVC, IncFIB(AP001918), Col(pHAD28)
